# Supplementary material for: Environment-specific virocell metabolic reprogramming
Source: ISME J. 2024 Mar 29;18(1):wrae055. doi: 10.1093/ismejo/wrae055 (PMC11170926; doi:10.1093/ismejo/wrae055)
Supplement: TableS1_mediacomposition_rev2_wrae055 [file tables1_mediacomposition_rev2_wrae055.xlsx]

## Sheet: Sheet1
Table S1: Media composition. Concentration of each nutrient tested in the high-P and low-P media.
	μM TOP (total organic phosphate)	μM PO4 (inorganic phosphate)	μM NO3 (nitrate)	μM NH4 (ammonium)	μM SO4 (sulfate)
Low-P (batch 1)	5.304	0.618	137.752	366656	28224
High-P (batch 1)	55.019	47.802	203.578	275669	21399.1
Low-P (batch 2)	7.9	1.6	Not measured	Not measured	Not measured
High-P (batch 2)	129.5	49.8	Not measured	Not measured	Not measured
Low-P (batch 3)	9.9	1.9	Not measured	Not measured	Not measured
High-P (batch 3)	101.8	43.5	Not measured	Not measured	Not measured
