# Supplementary material for: Environment-specific virocell metabolic reprogramming
Source: ISME J. 2024 Mar 29;18(1):wrae055. doi: 10.1093/ismejo/wrae055 (PMC11170926; doi:10.1093/ismejo/wrae055)
Supplement: TableS2_ANOVA_phage_vs_environment_wrae055 [file tables2_anova_phage_vs_environment_wrae055.xlsx]

## Sheet: Sheet1
Table S2: Marginal ANOVA analysis to determine the impact of media and phage infection on each biomolecule type. Both media (high-P versus low-P) and phage infection (infected versus uninfected) have significant impacts on all omics data types, as indicated by P values<0.01. Higher Chi-squared values represent greater relative importance of the environment (i.e. being in high-P versus low-P) or t…
Data type	Chi2, influence of:		P values,
	Environment	Phage infection	marginal ANOVA
Phage Transcriptomes	77	21	<0.0001, media and phage
Phage Proteomes	1690	26	<0.0001, media and phage
Virocell Transcriptomes	70600	191000	<0.0001, media and phage
Virocell Proteomes	3990	4000	<0.0001, media and phage
Virocell Endo metabolomes	212	70	<0.0001, media and phage
Virocell Exo metabolomes	2250	2131	<0.0001, media and phage
Virocell Lipidomes	269	2669	<0.0001, media and phage
