# Supplementary material for: Environment-specific virocell metabolic reprogramming
Source: ISME J. 2024 Mar 29;18(1):wrae055. doi: 10.1093/ismejo/wrae055 (PMC11170926; doi:10.1093/ismejo/wrae055)
Supplement: TableS3_Linear_mixed_effects_model_transcripts_rev2_wrae055 [file tables3_linear_mixed_effects_model_transcripts_rev2_wrae055.xlsx]

## Sheet: Sheet1
Table S3: Linear mixed effects model results of the intracellular transcriptomics data. A marginal ANOVA analysis on the (i) overall differences of transcriptomics counts (log2FPKM), (ii) environment-specific differences in transcriptomics counts (log2FPKM) for each treatment, and (iii) treatment-specific differences (one phage versus the other) in transcriptomics counts (log2FPKM) in each of the…
	Variable	Chi2	P value
Host transcripts	Phage type (HP1, HS2)	191000	<0.0001
	Media type	70600	<0.0001
	Time	1380	<0.0001
	Interaction: phage type *time	25100	<0.0001
	Interaction: media* time	12800	<0.0001
	Interaction: media* phage type	1910	<0.0001
	Proportion of variance explained: 0.878
All phage transcripts	Phage type (HP1, HS2)	21	<0.0001
	Media type	78	<0.0001
	Time	448	<0.0001
	Interaction: phage *time	9	0.0027
	Interaction: media* time	52	<0.0001
	Interaction: media* phage	17	<0.0001
	Proportion of variance explained : 0.37
Host contrasts (environment-specific differences)		Mean difference (low-P - high-P)
	Uninfected control	-0.78	<0.0001
	HP1-virocells (host transcripts)	-0.52	<0.0001
	HS2-virocells (host transcripts)	-0.83	<0.0001
Host contrasts in high-P (treatment-specific differences in abundance)		Mean difference
	Uninfected control - HP1-virocells	1.62	<0.0001
	Uninfected control - HS2-virocells	0.06	<0.0001
	HP1-virocells - HS2-virocells	-1.56	<0.0001
Host contrasts in low-P (treatment-specific differences in abundance)		Mean difference
	Uninfected control - HP1-virocells	1.36	<0.0001
	Uninfected control - HS2-virocells	0.12	<0.0001
	HP1-virocells - HS2-virocells	-1.25	<0.0001
Host contrasts in high-P (treatment-specific differences in time trend)		Time trend
	Uninfected control	-0.01	<0.0001
	HP1-virocells (host proteins)	-0.02	<0.0001
	HS2-virocells (host proteins)	-0.01	<0.0001
Host contrasts in low-P (treatment-specific differences in time trend)		Time trend
	Uninfected control	0.005	<0.0001
	HP1-virocells	-0.011	<0.0001
	HS2-virocells	0.004	<0.0001
Host contrasts (averaged time trend differences in transcript abundance)		Mean difference in time trend
	Uninfected control - HP1-virocells	0.016	<0.0001
	Uninfected control - HS2-virocells	0.001	<0.0001
	HP1-virocells - HS2-virocells	-0.015	<0.0001
	Low-P - high-P	0.011	<0.0001
Phage contrasts (environment-specific differences for all transcripts)		Mean difference (low-P - high-P)
	Phage HP1	-1.22	<0.0001
	Phage HS2	-0.55	<0.0001
Phage contrasts (phage-specific differences for all transcripts)		Mean difference (HP1 - HS2)
	High-P	1.66	<0.0001
	Low-P	0.99	0.0008
Phage contrasts in high-P (treatment-specific differences in time trend)		Time trend
	Phage HP1	0.041	<0.0001
	Phage HS2	0.034	<0.0001
Phage contrasts in low-P (treatment-specific differences in time trend)		Time trend
	Phage HP1	0.023	<0.0001
	Phage HS2	0.016	<0.0001
Phage contrasts (averaged time trend differences in transcript abundance)		Mean difference in time trend
	Phage HP1 - phage HS2	0.007	0.0027
	Low-P - high-P	-0.018	<0.0001
