# Supplementary material for: Environment-specific virocell metabolic reprogramming
Source: ISME J. 2024 Mar 29;18(1):wrae055. doi: 10.1093/ismejo/wrae055 (PMC11170926; doi:10.1093/ismejo/wrae055)
Supplement: TableS4_Linear_mixed_effects_model_proteins_rev2_wrae055 [file tables4_linear_mixed_effects_model_proteins_rev2_wrae055.xlsx]

## Sheet: Sheet1
Table S4: Linear mixed effects model results of the intracellular proteomics data. A marginal ANOVA analysis on the (i) overall differences of proteome counts, (ii) environment-specific differences in proteome counts for each treatment, and (iii) treatment-specific differences (one phage versus the other) in proteome counts in each of the high-P and low-P conditions. The p values indicate if a va…
	Variable	Chi2	P value
Host proteins	Phage type (HP1/HS2 diff)	4000	<0.0001
	Media type	3990	<0.0001
	Time	278	<0.0001
	Interaction: media* phage type	1530	<0.0001
	Interaction: phage type *time	344	<0.0001
	Interaction: media* time	1580	<0.0001
	Proportion of variance explained: 0.878
All phage proteins	Phage type (HP1/HS2 diff)	26	<0.0001
	Media type	1690	<0.0001
	Time	4460	<0.0001
	Interaction: media* phage type	261	<0.0001
	Interaction: phage type *time	483	<0.0001
	Interaction: media* time	545	<0.0001
	Proportion of variance explained: 0.797
Phage structural proteins only	Phage type (HP1/HS2 diff)	2	0.191
	Media type	776	<0.0001
	Time	3870	<0.0001
	Interaction: media* phage type	173	<0.0001
	Interaction: phage type *time	242	<0.0001
	Interaction: media* time	488	<0.0001
	Proportion of variance explained: 0.841
Host contrasts (environment-specific differences)		Mean ratio (low-P / high-P)
	Uninfected control	0.93	<0.0001
	HP1-virocells (host proteins)	0.78	<0.0001
	HS2-virocells (host proteins)	0.89	<0.0001
Host contrasts in high-P (treatment-specific differences)		Mean ratio
	Uninfected control / HP1-virocells	0.97	<0.0001
	Uninfected control / HS2-virocells	1.12	<0.0001
	HP1-virocells / HS2-virocells	1.16	<0.0001
Host contrasts in low-P (treatment-specific differences)		Mean ratio
	Uninfected control / HP1-virocells	1.16	<0.0001
	Uninfected control / HS2-virocells	1.18	<0.0001
	HP1-virocells / HS2-virocells	1.02	<0.0001
Host contrasts in high-P (treatment-specific differences in time trend)		Time trend
	Uninfected control	0.002	<0.0001
	HP1-virocells	0.001	<0.0001
	HS2-virocells	0.002	<0.0001
Host contrasts in low-P (treatment-specific differences in time trend)		Time trend
	Uninfected control	-0.001	<0.0001
	HP1-virocells	-0.002	<0.0001
	HS2-virocells	-0.001	<0.0001
Host contrasts (averaged time trend differences in protein abundance)		Mean difference in time trend
	Uninfected control - HP1-virocells	0.002	<0.0001
	Uninfected control - HS2-virocells	0.001	<0.0001
	HP1-virocells - HS2-virocells	-0.001	<0.0001
	Low-P - high-P	-0.003	<0.0001
Phage contrasts (environment-specific differences for all proteins)		Mean ratio (low-P / high-P)
	Phage HP1	0.65	<0.0001
	Phage HS2	0.35	<0.0001
Phage contrasts (phage-specific differences for all proteins)		Mean ratio (HP1 / HS2)
	High-P	2.4	<0.0001
	Low-P	4.44	<0.0001
Phage contrasts in high-P (treatment-specific differences in time trend)		Time trend
	Phage HP1	0.03	<0.0001
	Phage HS2	0.04	<0.0001
Phage contrasts in low-P (treatment-specific differences in time trend)		Time trend
	Phage HP1	0.01	<0.0001
	Phage HS2	0.02	<0.0001
Phage contrasts (averaged time trend differences in protein abundance)		Mean difference in time trend
	Phage HP1 - phage HS2	-0.01	<0.0001
	Low-P - high-P	-0.02	<0.0001
Phage contrasts (environment-specific differences for structural proteins)		Mean ratio (low-P / high-P)
	Phage HP1	0.95	0.1837
	Phage HS2	0.41	<0.0001
Phage contrasts (phage-specific differences for structural proteins)		Mean ratio (HP1 / HS2)
	High-P	1	0.4679
	Low-P	3	0.0027
Phage contrasts (time trend for structural protein abundance)		Time trend
	Phage HP1	0.03	<0.0001
	Phage HS2	0.04	<0.0001
Phage contrasts (averaged time trend differences in structural protein abundance)		Mean difference in time trend
	Phage HP1 - phage HS2	-0.01	<0.0001
	Low-P - high-P	-0.03	<0.0001
