# Supplementary material for: Environment-specific virocell metabolic reprogramming
Source: ISME J. 2024 Mar 29;18(1):wrae055. doi: 10.1093/ismejo/wrae055 (PMC11170926; doi:10.1093/ismejo/wrae055)
Supplement: TableS5_Linear_mixed_effects_model_endoLipidomics_rev2_wrae055 [file tables5_linear_mixed_effects_model_endolipidomics_rev2_wrae055.xlsx]

## Sheet: Sheet1
Table S5: Linear mixed effects model results from the intracellular lipidomics data. A marginal ANOVA analysis on the (i) overall differences of intensities in the virocell lipidome, (ii) environment-specific differences in lipid intensities for each treatment, and (iii) treatment-specific differences (one phage versus the other) in lipid intensities in each of the high-P and low-P conditions. Th…
	Variable	Chi2	P value
Overall differences	Infection type	2669.7	<0.0001
	Media type	269.4	<0.0001
	Time	2152.1	<0.0001
	Interaction: infect *time	1641.9	<0.0001
	Interaction: media* time	--	--
	Interaction: media* infect	442.5	<0.0001
Environment-specific differences		Mean difference (high-P – low-P)
	Phage HP1	126559	<0.0001
	Phage HS2	76988	<0.0001
	Control	-40050	<0.0001
Contrast under low-P (treatment-specific differences)		Mean difference (estimate)
	HP1-virocell - HS2-virocell	-155204	<0.0001
	HP1-virocell - Control	-264182	<0.0001
	HS2-virocell - Control	-108977	<0.0001
Contrast under high-P (treatment-specific differences)		Mean difference (estimate)
	HP1-virocell - HS2-virocell	-105633	<0.0001
	HP1-virocell - Control	-97573	<0.0001
	HS2-virocell - Control	8060	0.3472
