# Supplementary material for: Environment-specific virocell metabolic reprogramming
Source: ISME J. 2024 Mar 29;18(1):wrae055. doi: 10.1093/ismejo/wrae055 (PMC11170926; doi:10.1093/ismejo/wrae055)
Supplement: TableS6_DOC_stats_rev2_wrae055 [file tables6_doc_stats_rev2_wrae055.xlsx]

## Sheet: Sheet1
Table S6: Dissolved organic carbon (DOC) chemical compound statistics. Shown are the statistical results for DOC chemical compounds by i) DOC class, ii) Gibbs free energy, iii) Rao’s quadratic entropy - elemental composition, iv) network heterogeneity, and v) Rao’s quadratic entropy - reactivity. The tests compare all cells (uninfected control cells, HP1-virocells, HS2-virocells) in high-P versus…
Comparison	Variable	P value	Test
Within low-P
DOC classes; HS2-virocells versus uninfected control	Lipid	0.01	Wilcoxon
	Unsaturated hydrocarbon	0.74
	Condensed hydrocarbon	0.93
	Peptide	0.08
	Amino sugar	0.21
	Carbohydrate	0.38
	Polyphenol	0.42
	Carboxylated/O2-rich	0.06
DOC classes; HP1-virocells versus uninfected control	Lipid	<0.05	Wilcoxon
	Unsaturated hydrocarbon	<0.05
	Condensed hydrocarbon	0.06
	Peptide	0.02
	Amino sugar	<0.05
	Carbohydrate	0.33
	Polyphenol	<0.05
	Carboxylated/O2-rich	<0.05
DOC classes; HS2-virocells versus HP1-virocells	Lipid	0.06	Wilcoxon
	Unsaturated hydrocarbon	<0.05
	Condensed hydrocarbon	<0.05
	Peptide	<0.05
	Amino sugar	0.34
	Carbohydrate	0.97
	Polyphenol	<0.05
	Carboxylated/O2-rich	0.08
Within high-P
DOC classes; HS2-virocells versus uninfected control	Lipid	<0.05	Wilcoxon
	Unsaturated hydrocarbon	0.67
	Condensed hydrocarbon	<0.05
	Peptide	<0.05
	Amino sugar	0.08
	Carbohydrate	0.19
	Polyphenol	0.15
	Carboxylated/O2-rich	0.63
DOC classes; HP1-virocells versus uninfected control	Lipid	0.01	Wilcoxon
	Unsaturated hydrocarbon	0.4
	Condensed hydrocarbon	0.64
	Peptide	0.02
	Amino sugar	0.46
	Carbohydrate	0.13
	Polyphenol	0.48
	Carboxylated/O2-rich	0.11
DOC classes; HS2-virocells versus HP1-virocells	Lipid	0.01	Wilcoxon
	Unsaturated hydrocarbon	0.34
	Condensed hydrocarbon	0.53
	Peptide	0.053
	Amino sugar	0.74
	Carbohydrate	0.64
	Polyphenol	0.42
	Carboxylated/O2-rich	<0.05
Between high-P and low-P
DOC classes; HS2-virocells versus Uninfected control	Lipid	<0.05	Wilcoxon
	Unsaturated hydrocarbon	0.65
	Condensed hydrocarbon	<0.05
	Peptide	<0.05
	Amino sugar	0.45
	Carbohydrate	0.79
	Polyphenol	0.32
	Carboxylated/O2-rich	0.12
DOC classes; HP1-virocells versus uninfected control	Lipid	<0.05	Wilcoxon
	Unsaturated hydrocarbon	<0.05
	Condensed hydrocarbon	<0.05
	Peptide	<0.05
	Amino sugar	0.35
	Carbohydrate	0.45
	Polyphenol	<0.05
	Carboxylated/O2-rich	<0.05
DOC classes; HS2-virocells versus HP1-virocells	Lipid	<0.05	Wilcoxon
	Unsaturated hydrocarbon	0.49
	Condensed hydrocarbon	0.12
	Peptide	<0.05
	Amino sugar	0.57
	Carbohydrate	0.74
	Polyphenol	<0.05
	Carboxylated/O2-rich	0.35
Within low-P
HS2-virocells versus uninfected Control	Gibbs free energy	0.77	Wilcoxon
HP1-virocells versus uninfected Control		0.8
HP1-virocells versus HS2-virocells		0.58
Within high-P
HS2-virocells versus uninfected Control	Gibbs free energy	0.31	Wilcoxon
HP1-virocells versus uninfected Control		0.96
HP1-virocells versus HS2-virocells		0.29
Between high-P and low-P
HS2-virocells high-P versus HS2-virocells low-P	Gibbs free energy	<0.05	Wilcoxon
HP1-virocells high-P versus HP1-virocells low-P		<0.05
Uninfected control high-P versus uninfected control low-P		<0.05
Within low-P
HS2-virocells versus uninfected Control	Rao's Quadratic Entropy - Elemental Composition	0.93	Wilcoxon
HP1-virocells versus uninfected Control		<0.05
HP1-virocells versus HS2-virocells		<0.05
Within high-P
HS2-virocells versus uninfected Control	Rao's Quadratic Entropy - Elemental Composition	0.89	Wilcoxon
HP1-virocells versus uninfected Control		0.48
HP1-virocells versus HS2-virocells		0.59
Between high-P and low-P
HS2-virocells high-P versus HS2-virocells low-P	Rao's Quadratic Entropy - Elemental Composition	<0.05	Wilcoxon
HP1-virocells high-P versus HP1-virocells low-P		<0.05
Uninfected control high-P versus uninfected control low-P		<0.05
Within low-P
HS2-virocells versus uninfected Control	Network heterogeneity	0.91	Wilcoxon
HP1-virocells versus uninfected Control		0.18
HP1-virocells versus HS2-virocells		0.22
Within high-P
HS2-virocells versus uninfected Control	Network heterogeneity	0.13	Wilcoxon
HP1-virocells versus uninfected Control		0.34
HP1-virocells versus HS2-virocells		62
Between high-P and low-P
HS2-virocells high-P versus HS2-virocells low-P	Network heterogeneity	0.049	Wilcoxon
HP1-virocells high-P versus HP1-virocells low-P		0.001
Uninfected control high-P versus Uninfected control low-P		0.32
Within low-P
HS2-virocells versus uninfected Control	Rao's Quadratic Entropy - Reactivity	0.55	Wilcoxon
HP1-virocells versus uninfected Control		<0.05
HP1-virocells versus HS2-virocells		<0.05
Within high-P
HS2-virocells versus uninfected Control	Rao's Quadratic Entropy - Reactivity	0.67	Wilcoxon
HP1-virocells versus uninfected Control		0.41
HP1-virocells versus HS2-virocells		1
Between high-P and low-P
HS2-virocells high-P versus HS2-virocells low-P	Rao's Quadratic Entropy - Reactivity	<0.05	Wilcoxon
HP1-virocells high-P versus HP1-virocells low-P		<0.05
Uninfected control high-P versus uninfected control low-P		<0.05
